# Supplementary material for: Panicum decompositum, an Australian Native Grass, Has Strong Potential as a Novel Grain in the Modern Food Market
Source: Foods. 2023 May 18;12(10):2048. doi: 10.3390/foods12102048 (PMC10217037; doi:10.3390/foods12102048)
Supplement: Supplementary file 1 [file foods-12-02048-s001.zip]

Archive with 1 entries (1 files):
- foods-2358062-supplementary.pdf
